# Supplementary material for: A Wireless Autonomous Real-Time Underwater Acoustic Positioning System
Source: Sensors (Basel). 2022 Oct 26;22(21):8208. doi: 10.3390/s22218208 (PMC9654034; doi:10.3390/s22218208)
Supplement: Supplementary file 1 [file sensors-22-08208-s001.zip]

Archive with 10 entries (9 files):
- supplementaries/
- __MACOSX/._supplementaries
- supplementaries/.DS_Store
- __MACOSX/supplementaries/._.DS_Store
- supplementaries/s2.xlsx
- __MACOSX/supplementaries/._s2.xlsx
- supplementaries/s3.pdf
- __MACOSX/supplementaries/._s3.pdf
- supplementaries/s1.mov
- __MACOSX/supplementaries/._s1.mov
