# Supplementary material for: A Wireless Autonomous Real-Time Underwater Acoustic Positioning System
Source: Sensors (Basel). 2022 Oct 26;22(21):8208. doi: 10.3390/s22218208 (PMC9654034; doi:10.3390/s22218208)
Supplement: Supplementary file 1 [file sensors-22-08208-s001.zip › supplementaries/s2.xlsx]

## Sheet: Feuil1
		Performance comparison of eight competing systems
		BRAND	Vemco (VPS)									Lotek							Thelma Biotel
		REAL-TIME	No		No	No					VRAP	No		Cabled		No		No	No
		RECEIVER	HR-VPS		VR2AR	VR2W						WHS 3050 MAP 200 kHz		MAP 600 200 kHz		WHS 4250-L 416,7 kHz		WHS 3050 MAP 76 kHz	TBR 700
		EMITTER	Vemco V5-HR, 180kHz, 1-2s, coded		Vemco V13T-1x, 69kHz, 9-11min, coded	Vemco V9-2H, 69kHz, 450-500s, coded	Vemco V13-1L, 69kHz, 600-800s, coded		Vemco V13-1L-R64K, 69kHz, 40-60s	Vemco V13-1L-R64K, 69kHz, 60s	Vemco V9P-2L, 69kHz, 25s, coded	Lotek CH-TP16, 200kHz, coded, 9,2s		Lotek MAP6_2, 200 kHz, coded, 2,56s		Lotek L-AMT, 416.7 kHz, coded		Lotek MA-TP16-25, 2s, 76kHz, coded	Thelma Biotel ID-PL9L, 69kHz, 30-90s
		FIELD	LAKE		OCEAN	OCEAN	ESTUARY	RIVER	RESERVOIR		RESERVOIR	LAKE		LAKE		OCEAN		OCEAN	RESERVOIR
		TYPE	STATIONARY	MOBILE	STATIONARY	STATIONARY			STATIONARY	MOBILE	MOBILE	STATIONARY	MOBILE	STATIONARY	MOBILE	STATIONARY	MOBILE	MOBILE	STATIONARY
	INSIDE	MEDIAN	5.6	8.3	1.0 - 3.0	3.3	2.5	1.6	2.13	4.07	-	-	-	-	-	-	-	-	1.14
		MEAN	-	-	-	-	-	-	-	-	2.4	1.9	5.3	0.9	0.4	-	-	< 3.0 (95%)	-
		SD	-	-	-	-	-	-	1.31	2.46	2.1	1.2 - 3.0	4.0	0.6 - 1.3	0.2	-	-	-	-
		RANGE	2.0 - 20.3	-	0.0 - 10.0	-	-	-	-	-	-	-	-	-	-	-	-	N/A - 11.9	0.7 - 36.76
	OUTSIDE	MEDIAN	-	-	-	-	-	-	5.12	4.12	-	-	-	-	-	-	-	-	-
		MEAN	-	-	-	-	-	-	-	-	4.2	-	-	-	-	-	-	< 10.0 (95%)	-
		SD	-	-	-	-	-	-	4.11	2.68	4.0	-	-	-	-	-	-	-	-
		RANGE	-	-	-	-	-	-	-	-	-	-	-	-	-	-	-	N/A - 81.0	-
	OVERALL	MEDIAN	-	-	-	-	-	-	-		-	-	-	-	-	3.4	10.4	-	-
		MEAN	-	-	-	-	-	-	2.64	4.09	5.0	-	-	-	-	-	-	-	-
		SD	-	-	-	-	-	-	2.32	2.53	7.8	-	-	-	-	-	-	-	-
		RANGE	-	-	-	-	-	-	0.36 - 35.17	0.79 - 65.61	0.05 - 90.4	-	-	-	-	-	-	-	-
		0.8	-	-	-	-	-	-	-	-	-	-	-	-	-	-	-	-	< 2.0
		5%-95%	4.2 - 10.8	5.95 - 11.68	-	N/A - 7.3	N/A - 15.8	N/A - 7.9	-	-	-	-	-	-	-	1.1 - 15.6	6.2 - 17.1	-	2.0 - 2.32
		STUDY	[15]		[17]	[18]			[3]		[16]	[19]				[4]		[20]	[21]
